# Supplementary material for: Cone‐Beam Computed Tomography of Osteogenesis Imperfecta Types III and IV: Three‐Dimensional Evaluation of Craniofacial Features and Upper Airways
Source: JBMR Plus. 2019 Feb 7;3(6):e10124. doi: 10.1002/jbm4.10124 (PMC6636768; doi:10.1002/jbm4.10124)
Supplement: Supplementary file 1 — Supporting Table S1. [file JBM4-3-na-s001.xlsx]

## Sheet: Sheet1
type III	Measurement	Dental								Skeletal																	Soft Tissue
Patient ID	Parameter	U1 - SN (º)	U1 - NA (mm)	U1 - NA (º)	U1 Most Labial-A (perp to FH) (mm)	Interincisal Angle (U1-L1) (º)	L1 Protrusion (L1-APo) (mm)	L1 - NB (mm)	IMPA (L1-MP) (º)	Anterior Facial Ht (ANS-Me)(mm)	Upper Face Height (N-ANS) (mm)	UFH:LFH, Upper (N-ANS/N-Gn) (%)	UFH:LFH, Lower (ANS-Gn/N-Gn) (%)	Facial Axis Angle (Ba-Na^Pt-Gn) (º)	Facial Angle (FH-NPo) (º)	FMA (MP-FH) (º)	MP - SN (º)	SNA (º)	SNB (º)	ANB (º)	Convexity (A-NPo) (mm)	Maxillary Skeletal (A-Na Perp) (mm)	Mand. Skeletal (Pg-Na Perp) (mm)	Wits Appraisal (mm)	Maxillary length (Co-A) (mm)	Mandibular length (Co-Gn) (mm)	U1 exposure, lips at rest (mm)	Lower Lip to E-Plane (mm)	Nasolabial Angle (Col-Sn-UL) (º)	U-Lip Thickness @ A Point (mm)	U-Lip Thickness @ Ver Border (mm)
31695	Value	105.4	3.9	22.8	5.9	144.9	7.5	4.2	74.6	68.6	45.4	38	62	6.9	100.7	24.8	35.2	82.6	90.5	-7.9	-6.7	2.5	20	-21.9	67	120.4	1.4	-0.8	89.9	15.4	13.6
	Norm	102.8	4.3	22.8	3.9	130	2.7	4	95	71.5	50	45	55	0	88.6	23.9	33	82	80.9	1.6	0.7	0	-4	-1	90	122.3	4	-2	102	17	13.9
	Std Dev	5.5	2.7	5.7	1.4	6	1.7	1.8	7	5	2.5	1	1	4	3	4.5	6	3.5	3.4	1.5	2	3.1	5.3	1	5	4	2.5	2	8	3	3
	DevNorm	0.5	-0.2	0	1.4	2.5	2.8	0.1	-2.9	-0.6	-1.8	-7	7	1.7	4	0.2	0.4	0.2	2.8	-6.4	-3.7	0.8	4.5	-20.9	-4.6	-0.5	-1	0.6	-1.5	-0.5	-0.1
					*	**	**		**		*	******	******	*	****				**	******	***		****	******	****		*		*
31544	Value	118.8	3.6	34.3	4.7	124.4	3.1	3.1	93.3	52.8	42.7	43.9	56.1	12.3	98	12.9	23.5	84.4	86.2	-1.7	-2.4	4.1	12.4	-4.9	68.9	101.1	2.4	3.2	120.7	19	17.3
	Norm	103.1	4.3	22.8	4.3	130	2.7	4	95	75.8	50	45	55	0	89.6	22.9	33	82	80.9	1.6	0.1	0	-4	-1	90	127.9	2	-2	102	17	14.5
	Std Dev	5.5	2.7	5.7	1.4	6	1.7	1.8	7	5	2.5	1	1	4	3	4.5	6	3.5	3.4	1.5	2	3.1	5.3	1	5	4	3	2	8	3	3
	DevNorm	2.9	-0.3	2	0.3	-0.9	0.2	-0.5	-0.2	-4.6	-2.9	-1.1	1.1	3.1	2.8	-2.2	-1.6	0.7	1.6	-2.2	-1.3	1.3	3.1	-3.9	-4.2	-6.7	0.1	2.6	2.3	0.7	0.9
		**		**						****	**	*	*	***	**	**	*		*	**	*	*	***	***	****	******		**	**
30899	Value	124.5	8.3	37.4	10.5	105.5	10.4	9.5	96.3	53.4	33	37	63	16	95.4	23.5	33.7	87.1	86.7	0.3	1.3	4.7	7.4	-6.6	69.8	93.6	-0.4	8.5	95.3	22.8	14.4
	Norm	107.9	4.3	22.8	8.9	123	2.7	4	95	69.7	50	45	55	0	87	28.5	33	82	80.9	1.6	6.5	7.7	-4	-1	90	113.3	2.5	5	102	14.7	11
	Std Dev	5.5	2.7	5.7	1.4	6	1.7	1.8	7	5	2.5	1	1	4	3	4.5	6	3.5	3.4	1.5	2	3.1	5.3	1	5	4	1.5	2	8	3	3
	DevNorm	3	1.5	2.6	1.2	-2.9	4.5	3.1	0.2	-3.3	-6.8	-8	8	4	2.8	-1.1	0.1	1.5	1.7	-0.8	-2.6	-1	2.1	-5.6	-4	-4.9	-1.9	1.8	-0.8	2.7	1.1
		***	*	**	*	**	****	***		***	******	******	******	****	**	*		*	*		**	*	**	*****	****	****	*	*		**	*
32105	Value	98.5	2.3	21.6	3.5	145.2	0.5	1.3	85.8	48.7	48.2	49.4	50.6	10.2	88.1	18	30.6	76.9	75.4	1.4	1.1	-0.4	-2.9	-1.8	71.4	91.5	0	-2.9	116.6	19.1	12.9
	Norm	102.5	4.3	22.8	3.4	130	2.7	4	95	66.6	50	45	55	0	87.6	24.9	33	82	80.9	1.6	1.3	0	-4	-1	90	115.8	4	-2	102	17	13.3
	Std Dev	5.5	2.7	5.7	1.4	6	1.7	1.8	7	5	2.5	1	1	4	3	4.5	6	3.5	3.4	1.5	2	3.1	5.3	1	5	4	2.5	2	8	3	3
	DevNorm	-0.7	-0.8	-0.2	0.1	2.5	-1.3	-1.5	-1.3	-3.6	-0.7	4.4	-4.4	2.5	0.2	-1.5	-0.4	-1.5	-1.6	-0.1	-0.1	-0.1	0.2	-0.8	-3.7	-6.1	-1.6	-0.4	1.8	0.7	-0.1
						**	*	*	*	***		****	****	**		*		*	*						***	******	*		*
31618	Value	131.5	8.8	51.3	8.9	120.3	7.9	2.8	84.6	57.5	49.9	44	56	23.8	106.9	12.1	23.6	80.2	93.9	-13.6	-13.8	1.5	27.8	-18	76.4	127.2	3.2	-7.2	79.4	21.6	16.4
	Norm	103.1	4.3	22.8	4.3	130	2.7	4	95	76	50	45	55	0	89.6	22.9	33	82	80.9	1.6	0.1	0	-4	-1	90	128.3	2	-2	102	17	14.5
	Std Dev	5.5	2.7	5.7	1.4	6	1.7	1.8	7	5	2.5	1	1	4	3	4.5	6	3.5	3.4	1.5	2	3.1	5.3	1	5	4	3	2	8	3	3
	DevNorm	5.2	1.7	5	3.3	-1.6	3.1	-0.7	-1.5	-3.7	-0.1	-1	1	6	5.8	-2.4	-1.6	-0.5	3.8	-10.2	-6.9	0.5	6	-17	-2.7	-0.3	0.4	-2.6	-2.8	1.5	0.6
		*****	*	*****	***	*	***		*	***		*	*	******	*****	**	*		***	******	******		******	******	**			**	**	*
30693	Value	118.5	6.6	43.4	7.1	113.4	4	4.6	107.2	56.7	43.3	42.9	57.1	10.4	96.9	4.8	20.9	75.1	77.5	-2.4	-4.7	1	11.1	-0.8	72.8	105.1	1.3	-4.5	107.1	18.6	12.7
	Norm	102.8	4.3	22.8	3.9	130	2.7	4	95	71.5	50	45	55	0	88.6	23.9	33	82	80.9	1.6	0.7	0	-4	-1	90	122.3	4	-2	102	17	13.9
	Std Dev	5.5	2.7	5.7	1.4	6	1.7	1.8	7	5	2.5	1	1	4	3	4.5	6	3.5	3.4	1.5	2	3.1	5.3	1	5	4	2.5	2	8	3	3
	DevNorm	2.9	0.9	3.6	2.3	-2.8	0.8	0.3	1.7	-3	-2.7	-2.1	2.1	2.6	2.8	-4.2	-2	-2	-1	-2.7	-2.7	0.3	2.8	0.2	-3.4	-4.3	-1.1	-1.2	0.6	0.5	-0.4
		**		***	**	**			*	***	**	**	**	**	**	****	**	**	*	**	**		**		***	****	*	*
31641	Value	112.4	5.5	35.7	7.5	128.6	3.8	3	91.3	49.7	50.7	49.7	50.3	22.4	103.3	6.7	27.7	76.7	80.3	-3.6	-5.2	7.2	21.7	-9.6	71.9	101.7	7.1	-7.2	133.4	15.3	10.4
	Norm	102.8	4.3	22.8	3.9	130	2.7	4	95	71.5	50	45	55	0	88.6	23.9	33	82	80.9	1.6	0.7	0	-4	-1	90	122.3	4	-2	102	17	13.9
	Std Dev	5.5	2.7	5.7	1.4	6	1.7	1.8	7	5	2.5	1	1	4	3	4.5	6	3.5	3.4	1.5	2	3.1	5.3	1	5	4	2.5	2	8	3	3
	DevNorm	1.7	0.5	2.3	2.6	-0.2	0.6	-0.6	-0.5	-4.4	0.3	4.7	-4.7	5.6	4.9	-3.8	-0.9	-1.5	-0.2	-3.5	-3	2.3	4.8	-8.6	-3.6	-5.1	1.2	-2.6	3.9	-0.6	-1.2
		*		**	**					****		****	****	*****	****	***		*		***	***	**	****	******	***	*****	*	**	***		*
32325	Value	114.2	3.5	35.8	4.2	128.7	3.7	3	88.1	50.6	35.4	40.7	59.3	13.7	96.5	14.4	29	78.5	81.1	-2.7	-2.4	2.1	8.7	-2.5	62.5	88.6	5	-3.2	101.8	16.1	15.2
	Norm	102.6	4.3	22.8	3.5	130	2.7	4	95	68.5	50	45	55	0	88	24.5	33	82	80.9	1.6	1.1	0	-4	-1	90	118.3	4	-2	102	17	13.5
	Std Dev	5.5	2.7	5.7	1.4	6	1.7	1.8	7	5	2.5	1	1	4	3	4.5	6	3.5	3.4	1.5	2	3.1	5.3	1	5	4	2.5	2	8	3	3
	DevNorm	2.1	-0.3	2.3	0.4	-0.2	0.6	-0.6	-1	-3.6	-5.8	-4.3	4.3	3.4	2.9	-2.3	-0.7	-1	0.1	-2.8	-1.8	0.7	2.4	-1.5	-5.5	-7.4	0.4	-0.6	0	-0.3	0.6
		**		**					*	***	*****	****	****	***	**	**		*		**	*		**	*	*****	******
30883	Value	113.5	2.2	35.9	3.4	117.9	0.5	3.2	94.3	44.8	49.3	52.1	47.9	18.2	89	19.6	34.2	77.6	73.6	4	3	2.1	-1.5	1.7	71.7	86.7	-0.1	6.4	113.4	18.6	16.1
	Norm	102.7	4.3	22.8	3.8	130	2.7	4	95	70.8	50	45	55	0	88.5	24	33	82	80.9	1.6	0.8	0	-4	-1	90	121.3	4	-2	102	17	13.8
	Std Dev	5.5	2.7	5.7	1.4	6	1.7	1.8	7	5	2.5	1	1	4	3	4.5	6	3.5	3.4	1.5	2	3.1	5.3	1	5	4	2.5	2	8	3	3
	DevNorm	2	-0.8	2.3	-0.3	-2	-1.3	-0.4	-0.1	-5.2	-0.3	7.1	-7.1	4.6	0.2	-1	0.2	-1.2	-2.1	1.6	1.1	0.7	0.5	2.7	-3.7	-8.6	-1.7	4.2	1.4	0.5	0.8
		**		**		**	*			*****		******	******	****		*		*	**	*	*			**	***	******	*	****	*
31111	Value	99.8	2.6	22.3	4	115.9	10.3	9.2	107.5	49.8	50.6	48.9	51.1	23.6	92.8	22.6	36.7	77.5	79	-1.5	-1.1	1.5	4.4	-7.2	69.2	95.9	6.1	10.3	43.3	22.7	26.2
	Norm	102.8	4.3	22.8	3.9	130	2.7	4	95	71.5	50	45	55	0	88.6	23.9	33	82	80.9	1.6	0.7	0	-4	-1	90	122.3	4	-2	102	17	13.9
	Std Dev	5.5	2.7	5.7	1.4	6	1.7	1.8	7	5	2.5	1	1	4	3	4.5	6	3.5	3.4	1.5	2	3.1	5.3	1	5	4	2.5	2	8	3	3
	DevNorm	-0.5	-0.6	-0.1	0.1	-2.3	4.5	2.9	1.8	-4.3	0.2	3.9	-3.9	5.9	1.4	-0.3	0.6	-1.3	-0.5	-2.1	-0.9	0.5	1.6	-6.2	-4.2	-6.6	0.8	6.1	-7.3	1.9	4.1
						**	****	**	*	****		***	***	*****	*			*		**			*	******	****	******		******	******	*	****
30966	Value	93	2.6	27.2	3.9	143.3	1	0.4	84	44.1	52.1	53.6	46.4	21.9	90.6	16.7	39.6	65.8	67.3	-1.5	-1.8	-1.2	0.9	-4.1	72.4	90.4	3.9	-7.2	90.9	17	14.1
	Norm	102.8	4.3	22.8	3.9	130	2.7	4	95	71.5	50	45	55	0	88.6	23.9	33	82	80.9	1.6	0.7	0	-4	-1	90	122.3	4	-2	102	17	13.9
	Std Dev	5.5	2.7	5.7	1.4	6	1.7	1.8	7	5	2.5	1	1	4	3	4.5	6	3.5	3.4	1.5	2	3.1	5.3	1	5	4	2.5	2	8	3	3
	DevNorm	-1.8	-0.6	0.8	0	2.2	-1	-2	-1.6	-5.5	0.9	8.6	-8.6	5.5	0.7	-1.6	1.1	-4.6	-4	-2.1	-1.2	-0.4	0.9	-3.1	-3.5	-8	0	-2.6	-1.4	0	0.1
		*				**	*	**	*	*****		******	******	*****		*	*	****	****	**	*			***	***	******		**	*
31705	Value	108.4	5.4	33.8	6.5	112.5	11.1	7.5	114.7	35.6	47.5	56.2	43.8	31.4	100.9	4.5	24.4	74.7	81.2	-6.5	-5.3	3.8	14.8	-5.5	69.5	89.7	4.5	4.7	61.2	20.6	18.7
	Norm	102.8	4.3	22.8	3.9	130	2.7	4	95	71.5	50	45	55	0	88.6	23.9	33	82	80.9	1.6	0.7	0	-4	-1	90	122.3	4	-2	102	17	13.9
	Std Dev	5.5	2.7	5.7	1.4	6	1.7	1.8	7	5	2.5	1	1	4	3	4.5	6	3.5	3.4	1.5	2	3.1	5.3	1	5	4	2.5	2	8	3	3
	DevNorm	1	0.4	1.9	1.9	-2.9	5	1.9	2.8	-7.2	-1	11.2	-11.2	7.9	4.1	-4.3	-1.4	-2.1	0.1	-5.4	-3	1.2	3.5	-4.5	-4.1	-8.1	0.2	3.4	-5.1	1.2	1.6
		*		*	*	**	*****	*	**	******	*	******	******	******	****	****	*	**		*****	***	*	***	****	****	******		***	*****	*	*
30794	Value	92.7	-0.1	18	2.2	149.3	6.9	3.3	93.6	42.3	46.8	51.7	48.3	35.7	107.5	0.9	24.5	74.7	82.5	-7.8	-7.9	7	25	-7.8	73.2	101.1	3.8	0.2	63.9	21.9	23.9
	Norm	102.8	4.3	22.8	3.9	130	2.7	4	95	71.5	50	45	55	0	88.6	23.9	33	82	80.9	1.6	0.7	0	-4	-1	90	122.3	4	-2	102	17	13.9
	Std Dev	5.5	2.7	5.7	1.4	6	1.7	1.8	7	5	2.5	1	1	4	3	4.5	6	3.5	3.4	1.5	2	3.1	5.3	1	5	4	2.5	2	8	3	3
	DevNorm	-1.8	-1.6	-0.8	-1.2	3.2	2.5	-0.4	-0.2	-5.8	-1.3	6.7	-6.7	8.9	6.3	-5.1	-1.4	-2.1	0.5	-6.3	-4.3	2.3	5.5	-6.8	-3.4	-5.3	-0.1	1.1	-4.8	1.6	3.3
		*	*		*	***	**			*****	*	******	******	******	******	*****	*	**		******	****	**	*****	******	***	*****		*	****	*	***
