# Supplementary material for: Cone‐Beam Computed Tomography of Osteogenesis Imperfecta Types III and IV: Three‐Dimensional Evaluation of Craniofacial Features and Upper Airways
Source: JBMR Plus. 2019 Feb 7;3(6):e10124. doi: 10.1002/jbm4.10124 (PMC6636768; doi:10.1002/jbm4.10124)
Supplement: Supplementary file 2 — Supporting Table S2. [file JBM4-3-na-s002.xlsx]

## Sheet: Sheet1
Type IV	Measurement	Dental								Skeletal																	Soft Tissue
Patient ID	Parameter	U1 - SN (º)	U1 - NA (mm)	U1 - NA (º)	U1 Most Labial-A (perp to FH) (mm)	Interincisal Angle (U1-L1) (º)	L1 Protrusion (L1-APo) (mm)	L1 - NB (mm)	IMPA (L1-MP) (º)	Anterior Facial Ht (ANS-Me)(mm)	Upper Face Height (N-ANS) (mm)	UFH:LFH, Upper (N-ANS/N-Gn) (%)	UFH:LFH, Lower (ANS-Gn/N-Gn) (%)	Facial Axis Angle (Ba-Na^Pt-Gn) (º)	Facial Angle (FH-NPo) (º)	FMA (MP-FH) (º)	MP - SN (º)	SNA (º)	SNB (º)	ANB (º)	Convexity (A-NPo) (mm)	Maxillary Skeletal (A-Na Perp) (mm)	Mand. Skeletal (Pg-Na Perp) (mm)	Wits Appraisal (mm)	Maxillary length (Co-A) (mm)	Mandibular length (Co-Gn) (mm)	U1 exposure, lips at rest (mm)	Lower Lip to E-Plane (mm)	Nasolabial Angle (Col-Sn-UL) (º)	U-Lip Thickness @ A Point (mm)	U-Lip Thickness @ Ver Border (mm)
30962	Value	108.6	5.7	32.7	6.3	130.6	6.8	4.2	88.9	53.1	52.4	48.7	51.3	7.9	100.8	14	31.8	76	82	-6	-6.7	3.7	18.6	-12.5	72.6	111.5	6.6	-2.3	69.6	17.8	15.8
	Norm	102.8	4.3	22.8	3.9	130	2.7	4	95	71.5	50	45	55	0	88.6	23.9	33	82	80.9	1.6	0.7	0	-4	-1	90	122.3	4	-2	102	17	13.9
	Std Dev	5.5	2.7	5.7	1.4	6	1.7	1.8	7	5	2.5	1	1	4	3	4.5	6	3.5	3.4	1.5	2	3.1	5.3	1	5	4	2.5	2	8	3	3
	DevNorm	1.1	0.5	1.7	1.8	0.1	2.4	0.1	-0.9	-3.7	1	3.7	-3.7	2	4.1	-2.2	-0.2	-1.7	0.3	-5.1	-3.7	1.2	4.3	-11.5	-3.5	-2.7	1	-0.1	-4	0.3	0.6
		*		*	*		**			***	*	***	***	**	****	**		*		*****	***	*	****	******	***	**	*		****
30983	Value	100.1	5.6	26.5	6.4	132.3	2.8	2.4	86.8	59.6	48.2	43.7	56.3	-4	92.6	24	40.7	73.6	75.3	-1.6	-2	0.3	4.5	-7.4	66.7	99.9	3.7	-3.8	107.2	19.2	12.6
	Norm	102.8	4.3	22.8	3.9	130	2.7	4	95	71.5	50	45	55	0	88.6	23.9	33	82	80.9	1.6	0.7	0	-4	-1	90	122.3	4	-2	102	17	13.9
	Std Dev	5.5	2.7	5.7	1.4	6	1.7	1.8	7	5	2.5	1	1	4	3	4.5	6	3.5	3.4	1.5	2	3.1	5.3	1	5	4	2.5	2	8	3	3
	DevNorm	-0.5	0.5	0.6	1.8	0.4	0	-0.9	-1.2	-2.4	-0.7	-1.3	1.3	-1	1.3	0	1.3	-2.4	-1.7	-2.2	-1.3	0.1	1.6	-6.4	-4.7	-5.6	-0.1	-0.9	0.7	0.7	-0.4
					*				*	**		*	*	*	*		*	**	*	**	*		*	******	****	*****
30670	Value	87.4	-2.7	1.1	4.1	158.5	-3.9	-0.5	85.9	55.2	47.2	45.8	54.2	10.6	96.4	13.6	28.2	86.4	81	5.4	4	9.4	10.6	2.2	79	101.8	7.1	-3.3	107	18.5	18.1
	Norm	102.5	4.3	22.8	3.4	130	2.7	4	95	66.6	50	45	55	0	87.6	24.9	33	82	80.9	1.6	1.3	0	-4	-1	90	115.8	2	-2	102	17	13.3
	Std Dev	5.5	2.7	5.7	1.4	6	1.7	1.8	7	5	2.5	1	1	4	3	4.5	6	3.5	3.4	1.5	2	3.1	5.3	1	5	4	3	2	8	3	3
	DevNorm	-2.7	-2.6	-3.8	0.5	4.7	-3.9	-2.5	-1.3	-2.3	-1.1	0.8	-0.8	2.7	2.9	-2.5	-0.8	1.2	0	2.5	1.3	3	2.8	3.2	-2.2	-3.5	1.7	-0.6	0.6	0.5	1.6
		**	**	***		****	***	**	*	**	*			**	**	**		*		**	*	***	**	***	**	***	*				*
31245	Value	112.5	1.7	24.4	5.1	132.2	5.4	5	85.6	63.9	47.6	41.8	58.2	5.5	100.5	19.2	29.8	88.1	89.4	-1.4	-1.8	7.8	18.2	-8.5	77	119.2	3	-1.1	82.7	19.6	23.7
	Norm	103.1	4.3	22.8	4.3	130	2.7	4	95	76	50	45	55	0	89.6	22.9	33	82	80.9	1.6	0.1	0	-4	-1	90	128.3	2	-2	102	17	14.5
	Std Dev	5.5	2.7	5.7	1.4	6	1.7	1.8	7	5	2.5	1	1	4	3	4.5	6	3.5	3.4	1.5	2	3.1	5.3	1	5	4	3	2	8	3	3
	DevNorm	1.7	-1	0.3	0.6	0.4	1.6	0.6	-1.3	-2.4	-0.9	-3.2	3.2	1.4	3.6	-0.8	-0.5	1.7	2.5	-2	-0.9	2.5	4.2	-7.5	-2.6	-2.3	0.3	0.4	-2.4	0.9	3.1
		*	*				*		*	**		***	***	*	***			*	**	**		**	****	******	**	**			**		***
31643	Value	108.7	2.3	24.8	4.9	126.2	1.9	3.9	98.7	67.4	50	42	58	0.8	93.1	15.5	26.3	83.9	81.5	2.5	1.7	4.7	5.6	-1.4	80.4	115.7	4.5	-5.2	116	19.8	13.5
	Norm	103.1	4.3	22.8	4.3	130	2.7	4	95	76	50	45	55	0	89.6	22.9	33	82	80.9	1.6	0.1	0	-4	-1	90	128.3	2	-2	102	17	14.5
	Std Dev	5.5	2.7	5.7	1.4	6	1.7	1.8	7	5	2.5	1	1	4	3	4.5	6	3.5	3.4	1.5	2	3.1	5.3	1	5	4	3	2	8	3	3
	DevNorm	1	-0.8	0.3	0.4	-0.6	-0.5	-0.1	0.5	-1.7	0	-3	3	0.2	1.1	-1.6	-1.1	0.6	0.2	0.6	0.8	1.5	1.8	-0.4	-1.9	-3.1	0.8	-1.6	1.7	0.9	-0.3
		*								*		***	***		*	*	*					*	*		*	***		*	*
30654	Value	105.2	3.1	27.7	4.8	144.3	-1.1	-1	78.6	52.8	53.6	49.6	50.4	2.1	96.5	15.3	31.9	77.4	78.6	-1.1	-2.5	4	11.4	-6.9	77.1	108	4.2	-4	69.9	20	19.3
	Norm	102.8	4.3	22.8	3.9	130	2.7	4	95	71.5	50	45	55	0	88.6	23.9	33	82	80.9	1.6	0.7	0	-4	-1	90	122.3	4	-2	102	17	13.9
	Std Dev	5.5	2.7	5.7	1.4	6	1.7	1.8	7	5	2.5	1	1	4	3	4.5	6	3.5	3.4	1.5	2	3.1	5.3	1	5	4	2.5	2	8	3	3
	DevNorm	0.4	-0.5	0.9	0.7	2.4	-2.3	-2.8	-2.3	-3.7	1.4	4.6	-4.6	0.5	2.6	-1.9	-0.2	-1.3	-0.7	-1.8	-1.6	1.3	2.9	-5.9	-2.6	-3.6	0.1	-1	-4	1	1.8
						**	**	**	**	***	*	****	****		**	*		*		*	*	*	**	*****	**	***		*	****	*	*
31642	Value	107	2.8	21.3	7.6	127.2	2.3	4.8	92.5	63.5	51.4	43.6	56.4	2.6	98.2	17.5	33.3	85.7	82	3.7	3.3	11.2	15.1	-3.5	81.1	116.7	3.9	-4	104.9	15	9
	Norm	102.8	4.3	22.8	3.9	130	2.7	4	95	71.5	50	45	55	0	88.6	23.9	33	82	80.9	1.6	0.7	0	-4	-1	90	122.3	4	-2	102	17	13.9
	Std Dev	5.5	2.7	5.7	1.4	6	1.7	1.8	7	5	2.5	1	1	4	3	4.5	6	3.5	3.4	1.5	2	3.1	5.3	1	5	4	2.5	2	8	3	3
	DevNorm	0.8	-0.6	-0.3	2.7	-0.5	-0.2	0.5	-0.4	-1.6	0.6	-1.4	1.4	0.6	3.2	-1.4	0.1	1.1	0.3	1.4	1.3	3.6	3.6	-2.5	-1.8	-1.4	0	-1	0.4	-0.7	-1.6
					**					*		*	*		***	*		*		*	*	***	***	**	*	*		*			*
30800	Value	118	6.5	34.5	7.9	102.6	6.7	8.2	111.9	54.6	41	42.5	57.5	6.6	91.3	15.9	27.5	83.5	79.8	3.6	2.9	3.9	1.9	0.5	78.5	101.4	7.1	2.5	104.1	17.5	17
	Norm	102.8	4.3	22.8	3.9	130	2.7	4	95	71.5	50	45	55	0	88.6	23.9	33	82	80.9	1.6	0.7	0	-4	-1	90	122.3	4	-2	102	17	13.9
	Std Dev	5.5	2.7	5.7	1.4	6	1.7	1.8	7	5	2.5	1	1	4	3	4.5	6	3.5	3.4	1.5	2	3.1	5.3	1	5	4	2.5	2	8	3	3
	DevNorm	2.8	0.8	2.1	2.9	-4.6	2.3	2.3	2.4	-3.4	-3.6	-2.5	2.5	1.7	0.9	-1.8	-0.9	0.4	-0.3	1.4	1.1	1.3	1.1	1.5	-2.3	-5.2	1.2	2.2	0.3	0.2	1
		**		**	**	****	**	**	**	***	***	**	**	*		*				*	*	*	*	*	**	*****	*	**			*
32104	Value	112.6	7.1	33.2	8.6	115.3	3.2	4.2	109.5	52.7	48.3	47.5	52.5	14.5	94.9	8.8	22.6	79.4	79.5	-0.1	-1.6	2.9	7.9	-2.2	82	109	3.3	1.4	99.9	18.8	16.5
	Norm	102.9	4.3	22.8	4	130	2.7	4	95	72.6	50	45	55	0	88.9	23.6	33	82	80.9	1.6	0.5	0	-4	-1	90	123.8	2	-2	102	17	14.1
	Std Dev	5.5	2.7	5.7	1.4	6	1.7	1.8	7	5	2.5	1	1	4	3	4.5	6	3.5	3.4	1.5	2	3.1	5.3	1	5	4	3	2	8	3	3
	DevNorm	1.8	1	1.8	3.3	-2.5	0.3	0.1	2.1	-4	-0.7	2.5	-2.5	3.6	2	-3.3	-1.7	-0.8	-0.4	-1.1	-1.1	0.9	2.2	-1.2	-1.6	-3.7	0.4	1.7	-0.3	0.6	0.8
		*	*	*	***	**			**	****		**	**	***	**	***	*			*	*		**	*	*	***		*
30792	Value	107	3.6	22	6.4	114.8	5.1	7.5	98.5	52.4	42.6	43.9	56.1	1.3	89	28.9	39.6	85.1	79.1	6	5.4	4.6	-1.6	1.4	75.3	98.4	3.1	1.9	92.6	14.7	12.3
	Norm	102.3	4.3	22.8	3.2	130	2.7	4	95	64.6	50	45	55	0	87.1	25.4	33	82	80.9	1.6	1.6	0	-4	-1	90	113.1	4	-2	102	17	13
	Std Dev	5.5	2.7	5.7	1.4	6	1.7	1.8	7	5	2.5	1	1	4	3	4.5	6	3.5	3.4	1.5	2	3.1	5.3	1	5	4	2.5	2	8	3	3
	DevNorm	0.9	-0.2	-0.1	2.3	-2.5	1.4	2	0.5	-2.4	-3	-1.1	1.1	0.3	0.6	0.8	1.1	0.9	-0.5	2.9	1.9	1.5	0.5	2.4	-2.9	-3.7	-0.4	2	-1.2	-0.8	-0.2
					**	**	*	**		**	***	*	*				*			**	*	*		**	**	***		**	*
31634	Value	102.2	6.1	30.2	6.9	124.1	2.9	3.5	90.9	61.6	55.9	47.2	52.8	0.5	86.5	25.4	42.8	72	69.8	2.1	3.1	-0.6	-6.7	-0.6	72	104.1	4.4	-0.3	99.6	18.3	13.2
	Norm	102.8	4.3	22.8	3.9	130	2.7	4	95	71.5	50	45	55	0	88.6	23.9	33	82	80.9	1.6	0.7	0	-4	-1	90	122.3	4	-2	102	17	13.9
	Std Dev	5.5	2.7	5.7	1.4	6	1.7	1.8	7	5	2.5	1	1	4	3	4.5	6	3.5	3.4	1.5	2	3.1	5.3	1	5	4	2.5	2	8	3	3
	DevNorm	-0.1	0.7	1.3	2.2	-1	0.1	-0.3	-0.6	-2	2.4	2.2	-2.2	0.1	-0.7	0.3	1.6	-2.9	-3.3	0.4	1.2	-0.2	-0.5	0.4	-3.6	-4.5	0.2	0.8	-0.3	0.4	-0.2
				*	**	*				**	**	**	**				*	**	***		*				***	****
31653	Value	100.1	3	27.1	3.3	140.7	2.4	2.8	78.5	53	49.3	47.3	52.7	9.4	86.2	28.4	40.7	73	73.1	-0.2	-0.9	-4.3	-6.2	-7.4	64.9	94.9	0.1	-0.7	112.8	17.4	14.3
	Norm	103.8	4.3	22.8	6	124	2.7	4	95	69.3	50	45	55	-1	90.5	24	33	82	80.9	1.6	3.5	3.2	-4	-1	90	121.7	4	-2	102	19	18
	Std Dev	5.5	2.7	5.7	1.4	6	1.7	1.8	7	5	2.5	1	1	4	3	4.5	6	3.5	3.4	1.5	2	3.1	5.3	1	5	4	2.5	2	8	3	3
	DevNorm	-0.7	-0.5	0.8	-1.9	2.8	-0.2	-0.7	-2.4	-3.3	-0.3	2.3	-2.3	2.6	-1.4	1	1.3	-2.6	-2.3	-1.2	-2.2	-2.4	-0.4	-6.4	-5	-6.7	-1.5	0.7	1.4	-0.5	-1.2
					*	**			**	***		**	**	**	*	*	*	**	**	*	**	**		******	*****	******	*		*		*
31553	Value	119.8	3.5	37.7	4.5	105	3.7	3.3	106	34.7	20.9	36.7	63.3	10.8	101.1	15	29.2	82.1	86.3	-4.2	-1.8	2.4	10	-4.3	35.3	58.5	-4	-1.4	83.9	12.7	10.7
	Norm	103.1	4.3	22.8	4.3	130	2.7	4	95	76	50	45	55	0	89.6	22.9	33	82	80.9	1.6	0.1	0	-4	-1	90	128.3	2	-2	102	17	14.5
	Std Dev	5.5	2.7	5.7	1.4	6	1.7	1.8	7	5	2.5	1	1	4	3	4.5	6	3.5	3.4	1.5	2	3.1	5.3	1	5	4	3	2	8	3	3
	DevNorm	3	-0.3	2.6	0.2	-4.2	0.6	-0.4	1.6	-8.3	-11.6	-8.3	8.3	2.7	3.8	-1.8	-0.6	0	1.6	-3.9	-1	0.8	2.6	-3.3	-10.9	-17.4	-2	0.3	-2.3	-1.4	-1.3
		***		**		****			*	******	******	******	******	**	***	*			*	***	*		**	***	******	******	**		**	*	*
31112	Value	115.2	4.9	34.5	5.1	118.8	2.8	2.9	100.8	53	44	45	55	9.8	91.4	14.7	25.2	80.8	80.8	-0.1	-0.2	1	2.2	-2.5	77.5	103.3	5.8	-0.8	99.8	19.3	17.2
	Norm	103.1	4.3	22.8	4.3	130	2.7	4	95	76	50	45	55	0	89.6	22.9	33	82	80.9	1.6	0.1	0	-4	-1	90	128.3	2	-2	102	17	14.5
	Std Dev	5.5	2.7	5.7	1.4	6	1.7	1.8	7	5	2.5	1	1	4	3	4.5	6	3.5	3.4	1.5	2	3.1	5.3	1	5	4	3	2	8	3	3
	DevNorm	2.2	0.2	2	0.5	-1.9	0.1	-0.6	0.8	-4.6	-2.4	0	0	2.5	0.6	-1.8	-1.3	-0.4	0	-1.1	-0.1	0.3	1.2	-1.5	-2.5	-6.2	1.3	0.6	-0.3	0.8	0.9
		**		**		*				****	**			**		*	*			*			*	*	**	******	*
30937	Value	93	4.6	25.3	5.1	129.9	1.4	3.1	97.3	55.3	51.5	47.8	52.2	5.8	87.6	18.7	39.7	67.7	65.9	1.8	1.1	-1.3	-4.2	1.1	75.3	97.4	5	-2.8	106.1	18.5	14.9
	Norm	102.3	4.3	22.8	3.2	130	2.7	4	95	64.6	50	45	55	0	87.1	25.4	33	82	80.9	1.6	1.6	0	-4	-1	90	113.1	2	-2	102	17	13
	Std Dev	5.5	2.7	5.7	1.4	6	1.7	1.8	7	5	2.5	1	1	4	3	4.5	6	3.5	3.4	1.5	2	3.1	5.3	1	5	4	3	2	8	3	3
	DevNorm	-1.7	0.1	0.4	1.4	0	-0.8	-0.5	0.3	-1.9	0.6	2.8	-2.8	1.4	0.2	-1.5	1.1	-4.1	-4.4	0.2	-0.3	-0.4	0	2.1	-2.9	-3.9	1	-0.4	0.5	0.5	0.6
		*			*					*		**	**	*		*	*	****	****					**	**	***	*
32096	Value	107.5	3.5	28.4	5.1	127.4	4.9	5.4	92.7	61.7	47	42.7	57.3	3.4	92.1	18.1	32.4	79.1	77.9	1.2	1.2	3	3.7	-2	75.2	106.8	0.7	2.6	116.9	22.5	17.8
	Norm	103.1	4.3	22.8	4.3	130	2.7	4	95	76	50	45	55	0	89.6	22.9	33	82	80.9	1.6	0.1	0	-4	-1	90	128.3	2	-2	102	17	14.5
	Std Dev	5.5	2.7	5.7	1.4	6	1.7	1.8	7	5	2.5	1	1	4	3	4.5	6	3.5	3.4	1.5	2	3.1	5.3	1	5	4	3	2	8	3	3
	DevNorm	0.8	-0.3	1	0.6	-0.4	1.3	0.8	-0.3	-2.9	-1.2	-2.3	2.3	0.8	0.8	-1.1	-0.1	-0.8	-0.9	-0.3	0.5	1	1.4	-1	-3	-5.4	-0.4	2.3	1.9	1.8	1.1
				*			*			**	*	**	**			*						*	*	*	***	*****		**	*	*	*
32092	Value	106.9	4.9	28.2	6.1	119.9	2.6	4.4	100.2	54.7	48.1	46.3	53.7	4.3	91.1	19.4	32.9	78.7	76.6	2	1.1	2.1	1.7	-3.4	78.3	101.4	8.1	4.5	86.4	18	18.4
	Norm	102.4	4.3	22.8	3.3	130	2.7	4	95	65.6	50	45	55	0	87.3	25.2	33	82	80.9	1.6	1.5	0	-4	-1	90	114.4	4	-2	102	17	13.1
	Std Dev	5.5	2.7	5.7	1.4	6	1.7	1.8	7	5	2.5	1	1	4	3	4.5	6	3.5	3.4	1.5	2	3.1	5.3	1	5	4	2.5	2	8	3	3
	DevNorm	0.8	0.2	0.9	2	-1.7	0	0.2	0.7	-2.2	-0.8	1.3	-1.3	1.1	1.2	-1.3	0	-0.9	-1.3	0.3	-0.2	0.7	1.1	-2.4	-2.3	-3.3	1.6	3.2	-2	0.3	1.8
					**	*				**		*	*	*	*	*			*				*	**	**	***	*	***	**		*
30832	Value	100.5	2.6	26.7	3.2	132.5	3	3.1	85.6	53.9	50.2	47.8	52.2	3.2	85.5	28.5	41.3	73.8	73.1	0.7	1.1	-3.1	-7.6	-5	70.6	95.3	0.3	-1.1	128.4	17.9	12.7
	Norm	102.8	4.3	22.8	3.8	130	2.7	4	95	71.1	50	45	55	0	88.6	23.9	33	82	80.9	1.6	0.7	0	-4	-1	90	121.8	2	-2	102	17	13.9
	Std Dev	5.5	2.7	5.7	1.4	6	1.7	1.8	7	5	2.5	1	1	4	3	4.5	6	3.5	3.4	1.5	2	3.1	5.3	1	5	4	3	2	8	3	3
	DevNorm	-0.4	-0.6	0.7	-0.4	0.4	0.2	-0.5	-1.3	-3.4	0.1	2.8	-2.8	0.8	-1	1	1.4	-2.3	-2.3	-0.6	0.2	-1	-0.7	-4	-3.9	-6.6	-0.6	0.4	3.3	0.3	-0.4
									*	***		**	**		*	*	*	**	**			*		****	***	******			***
30872	Value	122.5	8.4	37.6	10.3	110.7	11.1	8.7	94.5	59.4	43.2	40.7	59.3	12.8	98.3	21.7	32.2	85	88.7	-3.7	-2.3	4.5	13.7	-11.3	75	111.6	5.1	9.7	58.5	19.9	18.9
	Norm	108.3	4.3	22.8	7.6	123	2.7	4	95	76.2	50	45	55	0	88.3	27.2	33	82	80.9	1.6	5.7	8.7	-4	-1	90	124.3	2.5	5	102	16	13.6
	Std Dev	5.5	2.7	5.7	1.4	6	1.7	1.8	7	5	2.5	1	1	4	3	4.5	6	3.5	3.4	1.5	2	3.1	5.3	1	5	4	1.5	2	8	3	3
	DevNorm	2.6	1.5	2.6	1.9	-2	4.9	2.6	-0.1	-3.4	-2.7	-4.3	4.3	3.2	3.3	-1.2	-0.1	0.9	2.3	-3.6	-4	-1.4	3.3	-10.3	-3	-3.2	1.7	2.4	-5.4	1.3	1.8
		**	*	**	*	**	****	**		***	**	****	****	***	***	*			**	***	****	*	***	******	***	***	*	**	*****	*	*
31805	Value	97.4	2.3	24.5	3.5	146.8	8.9	3	78.3	60.6	49.5	43.6	56.4	9.2	98.3	20.2	37.5	72.9	82.1	-9.2	-7.9	0.2	15	-18.5	68.4	111	7.6	2.2	83.8	19.8	23.9
	Norm	102.6	4.3	22.8	3.5	130	2.7	4	95	68.3	50	45	55	0	87.9	24.6	33	82	80.9	1.6	1.1	0	-4	-1	90	117.9	4	-2	102	17	13.5
	Std Dev	5.5	2.7	5.7	1.4	6	1.7	1.8	7	5	2.5	1	1	4	3	4.5	6	3.5	3.4	1.5	2	3.1	5.3	1	5	4	2.5	2	8	3	3
	DevNorm	-0.9	-0.7	0.3	0	2.8	3.7	-0.6	-2.4	-1.5	-0.2	-1.4	1.4	2.3	3.5	-1	0.8	-2.6	0.3	-7.2	-4.5	0.1	3.6	-17.5	-4.3	-1.7	1.5	2.1	-2.3	0.9	3.5
						**	***		**	*		*	*	**	***	*		**		******	****		***	******	****	*	*	**	**		***
30830	Value	104.1	4	34	3.9	124.3	5.7	3.4	91.7	51	53.1	50.1	49.9	11.4	92.2	20.3	39.9	70.1	73.2	-3.1	-2.6	-0.4	3.7	-11.3	67.7	95.9	4.6	1.2	97.5	18.4	16.5
	Norm	103.1	4.3	22.8	4.3	130	2.7	4	95	75.6	50	45	55	0	89.5	23	33	82	80.9	1.6	0.1	0	-4	-1	90	127.8	2	-2	102	17	14.5
	Std Dev	5.5	2.7	5.7	1.4	6	1.7	1.8	7	5	2.5	1	1	4	3	4.5	6	3.5	3.4	1.5	2	3.1	5.3	1	5	4	3	2	8	3	3
	DevNorm	0.2	-0.1	2	-0.2	-0.9	1.8	-0.3	-0.5	-4.9	1.2	5.1	-5.1	2.8	0.9	-0.6	1.1	-3.4	-2.3	-3.1	-1.4	-0.1	1.5	-10.3	-4.5	-8	0.9	1.6	-0.6	0.5	0.7
				**			*			****	*	*****	*****	**			*	***	**	***	*		*	******	****	******		*
31629	Value	98.2	2.1	19.9	4.5	152.8	-2.8	-1.7	82.2	50.9	43.1	45.7	54.3	13.6	98.9	8.8	26.8	78.2	78.7	-0.5	-2.2	5	13.1	-2.4	70	96.3	5.6	-7.3	105.5	18	16.2
	Norm	102.8	4.3	22.8	3.9	130	2.7	4	95	71.5	50	45	55	0	88.6	23.9	33	82	80.9	1.6	0.7	0	-4	-1	90	122.3	4	-2	102	17	13.9
	Std Dev	5.5	2.7	5.7	1.4	6	1.7	1.8	7	5	2.5	1	1	4	3	4.5	6	3.5	3.4	1.5	2	3.1	5.3	1	5	4	2.5	2	8	3	3
	DevNorm	-0.8	-0.8	-0.5	0.5	3.8	-3.2	-3.2	-1.8	-4.1	-2.8	0.7	-0.7	3.4	3.4	-3.4	-1	-1.1	-0.7	-1.4	-1.4	1.6	3.2	-1.4	-4	-6.5	0.6	-2.6	0.4	0.3	0.8
						***	***	***	*	****	**			***	***	***	*	*		*	*	*	***	*	****	******		**
31620	Value	101.9	3.7	25.1	5.1	145.8	5.5	1.7	80.3	55.8	53.3	47.6	52.4	11	100.9	13.7	31.9	76.8	82.9	-6	-5.9	5.1	19.6	-13.4	71.4	110.9	9.5	-2.5	79.6	18.2	19
	Norm	102.8	4.3	22.8	3.9	130	2.7	4	95	71.5	50	45	55	0	88.6	23.9	33	82	80.9	1.6	0.7	0	-4	-1	90	122.3	4	-2	102	17	13.9
	Std Dev	5.5	2.7	5.7	1.4	6	1.7	1.8	7	5	2.5	1	1	4	3	4.5	6	3.5	3.4	1.5	2	3.1	5.3	1	5	4	2.5	2	8	3	3
	DevNorm	-0.2	-0.2	0.4	0.9	2.6	1.6	-1.3	-2.1	-3.1	1.3	2.6	-2.6	2.8	4.1	-2.3	-0.2	-1.5	0.6	-5.1	-3.3	1.6	4.5	-12.4	-3.7	-2.9	2.2	-0.3	-2.8	0.4	1.7
						**	*	*	**	***	*	**	**	**	****	**		*		*****	***	*	****	******	***	**	**		**		*
31630	Value	108.2	0.4	30.5	0.6	135.3	0.1	0.2	87.2	5.1	4.7	47.4	52.6	8	92.2	15	29.4	77.6	77.1	0.5	0	0.2	0.3	-0.4	7.3	9.7	0.2	0	80.9	1.9	1.9
	Norm	103.8	4.3	22.8	6	124	2.7	4	95	69.8	50	45	55	-1	90.6	23.9	33	82	80.9	1.6	3.4	3.2	-4	-1	90	122.7	4	-2	102	19	18.2
	Std Dev	5.5	2.7	5.7	1.4	6	1.7	1.8	7	5	2.5	1	1	4	3	4.5	6	3.5	3.4	1.5	2	3.1	5.3	1	5	4	2.5	2	8	3	3
	DevNorm	0.8	-1.4	1.4	-3.9	1.9	-1.5	-2.1	-1.1	-12.9	-18.1	2.4	-2.4	2.2	0.5	-2	-0.6	-1.2	-1.1	-0.7	-1.7	-1	0.8	0.6	-16.5	-28.3	-1.5	1	-2.6	-5.7	-5.4
			*	*	***	*	*	**	*	******	******	**	**	**		**		*	*		*	*			******	******	*	*	**	*****	*****
31110	Value	106.2	4.4	34.9	5.6	119	-0.7	3	104.6	48.3	45.2	48.6	51.4	5.7	89.3	8.4	30.3	71.3	65.9	5.4	3.2	2.7	-1	5.7	74.9	89.4	0.9	0.2	120.5	16.7	13.4
	Norm	102.5	4.3	22.8	3.3	130	2.7	4	95	66.4	50	45	55	0	87.5	25	33	82	80.9	1.6	1.4	0	-4	-1	90	115.4	4	-2	102	17	13.2
	Std Dev	5.5	2.7	5.7	1.4	6	1.7	1.8	7	5	2.5	1	1	4	3	4.5	6	3.5	3.4	1.5	2	3.1	5.3	1	5	4	2.5	2	8	3	3
	DevNorm	0.7	0	2.1	1.6	-1.8	-2	-0.5	1.4	-3.6	-1.9	3.6	-3.6	1.4	0.6	-3.7	-0.5	-3.1	-4.4	2.5	0.9	0.9	0.6	6.7	-3	-6.5	-1.2	1.1	2.3	-0.1	0.1
				**	*	*	**		*	***	*	***	***	*		***		***	****	**				******	***	******	*	*	**
31645	Value	117	4.7	40.8	5.9	100.3	6.2	7.6	105.1	46.6	48.2	50.4	49.6	25.6	91.7	19.2	37.7	76.2	73.4	2.8	2.6	4.1	2.6	1.1	74	94	0.2	1.4	130.7	18.1	12.7
	Norm	102.6	4.3	22.8	3.6	130	2.7	4	95	68.6	50	45	55	0	88	24.5	33	82	80.9	1.6	1.1	0	-4	-1	90	118.4	4	-2	102	17	13.5
	Std Dev	5.5	2.7	5.7	1.4	6	1.7	1.8	7	5	2.5	1	1	4	3	4.5	6	3.5	3.4	1.5	2	3.1	5.3	1	5	4	2.5	2	8	3	3
	DevNorm	2.6	0.2	3.2	1.7	-5	2.1	2	1.4	-4.4	-0.7	5.4	-5.4	6.4	1.2	-1.2	0.8	-1.7	-2.2	0.8	0.7	1.3	1.2	2.1	-3.2	-6.1	-1.5	1.7	3.6	0.4	-0.3
		**		***	*	*****	**	**	*	****		*****	*****	******	*	*		*	**			*	*	**	***	******	*	*	***
31646	Value	111	4.6	37.2	6.1	107.2	5.8	6.2	103.9	44.1	44.6	49.4	50.6	23.9	92.4	18	38	73.8	72.7	1.2	1.2	3.1	3.3	-1.3	69.1	88.1	2.5	-1.8	115.3	18.7	12.5
	Norm	102.6	4.3	22.8	3.6	130	2.7	4	95	68.6	50	45	55	0	88	24.5	33	82	80.9	1.6	1.1	0	-4	-1	90	118.4	4	-2	102	17	13.5
	Std Dev	5.5	2.7	5.7	1.4	6	1.7	1.8	7	5	2.5	1	1	4	3	4.5	6	3.5	3.4	1.5	2	3.1	5.3	1	5	4	2.5	2	8	3	3
	DevNorm	1.5	0.1	2.5	1.8	-3.8	1.8	1.2	1.3	-4.9	-2.2	4.4	-4.4	6	1.5	-1.4	0.8	-2.3	-2.4	-0.3	0	1	1.4	-0.3	-4.2	-7.6	-0.6	0.1	1.7	0.6	-0.3
		*		**	*	***	*	*	*	****	**	****	****	******	*	*		**	**			*	*		****	******			*
30582	Value	122.3	8.4	45.7	7.8	84.6	12.8	8.6	130.2	53.9	48.6	45.7	54.3	29.8	95.9	13.9	22.9	76.6	87.2	-10.5	-9.2	-4	9.8	-14.5	72.3	108.1	-1.9	7.6	29.3	20	20
	Norm	103.1	4.3	22.8	4.3	130	2.7	4	95	75.8	50	45	55	0	89.6	22.9	33	82	80.9	1.6	0.1	0	-4	-1	90	127.9	2	-2	102	17	14.5
	Std Dev	5.5	2.7	5.7	1.4	6	1.7	1.8	7	5	2.5	1	1	4	3	4.5	6	3.5	3.4	1.5	2	3.1	5.3	1	5	4	3	2	8	3	3
	DevNorm	3.5	1.5	4	2.5	-7.6	6	2.5	5	-4.4	-0.6	0.7	-0.7	7.5	2.1	-2	-1.7	-1.5	1.8	-8.1	-4.7	-1.3	2.6	-13.5	-3.5	-5	-1.3	4.8	-9.1	1	1.9
		***	*	****	**	******	******	**	*****	****				******	**	**	*	*	*	******	****	*	**	******	***	*****	*	****	******	*	*
